# Supplementary material for: Characterization of Root Hair Curling and Nodule Development in Soybean–Rhizobia Symbiosis
Source: Sensors (Basel). 2024 Sep 3;24(17):5726. doi: 10.3390/s24175726 (PMC11398186; doi:10.3390/s24175726)
Supplement: Supplementary file 1 [file sensors-24-05726-s001.zip]

Archive with 1 entries (1 files):
- sensors-3023738-supplementary.pdf
